# Supplementary material for: Co-Pyrolysis of Unsaturated C4 and Saturated C6+ Hydrocarbons—An Experimental Study to Evaluate Steam-Cracking Performance
Source: Materials (Basel). 2023 Feb 8;16(4):1418. doi: 10.3390/ma16041418 (PMC9962995; doi:10.3390/ma16041418)
Supplement: Supplementary file 1 [file materials-16-01418-s001.zip]

Archive with 1 entries (1 files):
- materials-2177521-supplementary.pdf
